# Supplementary material for: Variable suppression by mycorrhiza of root-lesion nematode Pratylenchus thornei reproduction among mung bean genotypes has implications for phenotyping
Source: Mycorrhiza. 2026 Apr 16;36(2):16. doi: 10.1007/s00572-026-01261-8 (PMC13086660; doi:10.1007/s00572-026-01261-8)
Supplement: Supplementary file 2 — Supplementary Material 2 (XLSX 31.0 KB) [file 572_2026_1261_MOESM2_ESM.xlsx]

## Sheet: Supplementary tables
Variable suppression by mycorrhiza of root-lesion nematode Pratylenchus thornei reproduction among mung bean genotypes has implications for phenotyping Begita Adhikari1, Janak Khadka1, Kirsty J. Owen1, Elaine C. Gough1,2, Rebecca S. Zwart1,3 1School of Science, Engineering and Digital Technologies, Centre for Crop Health, University of Southern Queensland, Queensland, Australia 2Department of Pri…
Table	Content
Table S1	Table S1 Chi-square statistics and associated probabilities from combined analysis of experiments for plant parameters (Bartlett's test for homogeneity of variances). Pt=Pratylenchus thornei, Fm=Funneliformis mosseae. Highlighted in bold are P-values that satisfy homogeneity assumption (P>0.05).
Table S2	Table S2 Treatment means with standard error of difference (s.e.d) from combined analysis of experiments for transformed P. thornei count (ln (Pt/kg)+1), transformed % root length F. mosseae colonisation (arcsine), plant height, plant growth stage (Lancashire et al. 1991) and dry root weight for 12 mung bean genotypes and four inoculation treatments (Pt=Pratylenchus thornei, Fm=Funneliformis moss…
Table S3	Table S3 Probabilities of F values from combined analysis of experiments of plant parameters at 16 weeks after sowing. Highlighted in bold are significant inoculation treatment effects, genotype effects and interaction effects. (Pt=Pratylenchus thornei, Fm=Funneliformis mosseae).
Table S4	Table S4 Probabilities of F values from combined analysis of experiments showing the effects of Pratylenchus thornei inoculation (Pt), Funneliformis mosseae inoculation (Fm), mung bean genotype, and their interactions on transformed P. thornei counts (ln(Pt/kg + 1)), transformed percentage root length colonised by F. mosseae (arcsine), plant height, plant growth stage (Lancashire et al. 1991), an…
Table S5	Table S5 Average means with standard error of difference (s.e.d) from combined analysis of experiments transformed P. thornei count (ln (Pt/kg)+1), transformed % root length F. mosseae (Fm) colonisation (arcsine), plant height, dry root weight, and plant growth stage (Lancashire et al. 1991) for 12 mung bean genotypes (Pt=Pratylenchus thornei, Fm=Funneliformis mosseae).Different letters next to e…

## Sheet: Table S1
Table S1 Chi-square statistics and associated probabilities from combined analysis of experiments for plant parameters (Bartlett's test for homogeneity of variances). Pt=Pratylenchus thornei, Fm=Funneliformis mosseae. Highlighted in bold are P-values that satisfy homogeneity assumption (P>0.05).
Data variate	Chi-square	Probability
Transformed Pt count (ln (Pt /kg)+1)	0.26	0.607
Transformed % root length Fm colonised (arcsine)	0.01	0.909
Plant height	3.49	0.625
Plant growth stage	9.26	0.099
Dry root weight	9.85	0.079
Plant dry biomass	21.36	<0.001
Dry seed weight	36.57	<0.001

## Sheet: Table S2
Table S2 Treatment means with standard error of difference (s.e.d) from combined analysis of experiments for transformed P. thornei count (ln (Pt/kg)+1), transformed % root length F. mosseae colonisation (arcsine), plant height, plant growth stage (Lancashire et al. 1991) and dry root weight for 12 mung bean genotypes and four inoculation treatments (Pt=Pratylenchus thornei, Fm=Funneliformis moss…
Inoculation treatment	Mung bean genotype	Transformed P. thornei count		BTM P. thornei count	Transformed % root length F. mosseae colonisation	BTM % root length F. mosseae colonisation	Plant height (cm)	Plant growth stage	Dry root weight per plant (g)
+Pt+Fm	AGG324812	8.7	bcd	6002	0.5	65	138.6	7.7	7.1
+Pt-Fm	AGG324812	10.15	defgh	25590	0	0	157.9	7.6	8.9
-Pt+Fm	AGG324812	0	a	0	0.52	68	118.9	7.7	9.5
-Pt-Fm	AGG324812	0	a	0	0	0	130	8.2	4.1
+Pt+Fm	AGG326876	9.41	defg	12209	0.55	73	117.6	7.9	3.7
+Pt-Fm	AGG326876	11.09	cdef	65512	0	0	118	7.7	9.5
-Pt+Fm	AGG326876	0	a	0	0.52	68	113.2	8.2	4.2
-Pt-Fm	AGG326876	0	a	0	0	0	101.3	8.4	3.9
+Pt+Fm	AusTRC324277	9.26	bcde	10508	0.55	73	102.9	7.5	4.6
+Pt-Fm	AusTRC324277	10.69	bcd	43914	0	0	110.7	7.8	8.8
-Pt+Fm	AusTRC324277	0	a	0	0.52	68	117.4	7.8	5.7
-Pt-Fm	AusTRC324277	0	a	0	0	0	108.2	7.9	2.7
+Pt+Fm	Berken	9.16	bcde	9508	0.52	68	101.5	8.2	3.5
+Pt-Fm	Berken	9.94	b	20743	0	0	90.6	7.9	2.8
-Pt+Fm	Berken	0	a	0	0.53	70	87.4	8	3.2
-Pt-Fm	Berken	0	a	0	0	0	90.8	8.2	1.9
+Pt+Fm	Celera II-AU	8.97	defgh	7863	0.55	73	108.7	8.3	3.6
+Pt-Fm	Celera II-AU	10.03	efgh	22696	0	0	93.3	8.5	3.1
-Pt+Fm	Celera II-AU	0	a	0	0.51	67	101.1	8.1	7.3
-Pt-Fm	Celera II-AU	0	a	0	0	0	116.9	7.9	6.2
+Pt+Fm	Crystal	8.72	bc	6123	0.53	70	89.6	8.3	3.8
+Pt-Fm	Crystal	9.12	bc	9135	0	0	84	8	9.6
-Pt+Fm	Crystal	0	a	0	0.54	72	89.9	7.9	4.3
-Pt-Fm	Crystal	0	a	0	0	0	74.4	7.4	4.1
+Pt+Fm	Jade-AU	8.92	hij	7479	0.55	73	98.5	7.8	3.1
+Pt-Fm	Jade-AU	11.6	kl	109097	0	0	85.7	8.2	4.6
-Pt+Fm	Jade-AU	0	a	0	0.56	75	102.4	8.1	3.2
-Pt-Fm	Jade-AU	0	a	0	0	0	96.6	8.2	5.1
+Pt+Fm	M07209	8.33	jk	4145	0.5	65	105.6	7.7	3.2
+Pt-Fm	M07209	9.43	fghi	12456	0	0	80.9	8	3.4
-Pt+Fm	M07209	0	a	0	0.52	68	104	7.7	4.6
-Pt-Fm	M07209	0	a	0	0	0	82.7	7.6	5.3
+Pt+Fm	Moong	9.35	ghij	11498	0.56	75	140.8	7.1	4.1
+Pt-Fm	Moong	10.46	bcde	34891	0	0	90.4	7.4	7
-Pt+Fm	Moong	0	a	0	0.54	72	138.2	7.2	9.3
-Pt-Fm	Moong	0	a	0	0	0	92.5	7.7	7.5
+Pt+Fm	Onyx-AU	9.52	l	13629	0.56	75	82.2	7.9	3.1
+Pt-Fm	Onyx-AU	10.05	defgh	23155	0	0	100.5	8	6.3
-Pt+Fm	Onyx-AU	0	a	0	0.53	70	111.1	7.8	4.4
-Pt-Fm	Onyx-AU	0	a	0	0	0	93.6	7.9	2.6
+Pt+Fm	Opal-AU	8.43	ijk	4582	0.51	67	94.2	7.9	3.2
+Pt-Fm	Opal-AU	9.34	ghij	11383	0	0	74.9	7.9	4.3
-Pt+Fm	Opal-AU	0	a	0	0.54	72	86	7.8	7.1
-Pt-Fm	Opal-AU	0	a	0	0	0	68	7.7	1.8
+Pt+Fm	Satin II	8.49	defg	4865	0.5	65	98.1	8	5.9
+Pt-Fm	Satin II	10.01	ghij	22247	0	0	90.8	8.1	4.7
-Pt+Fm	Satin II	0	a	0	0.52	68	79.2	8.3	3
-Pt-Fm	Satin II	0	a	0	0	0	100.9	7.8	2.7
s.e.d.		0.39			0.03		15.75	1.62	2.95

## Sheet: Table S3
Table S3 Probabilities of F values from combined analysis of experiments of plant parameters at 16 weeks after sowing. Highlighted in bold are significant inoculation treatment effects, genotype effects and interaction effects. (Pt=Pratylenchus thornei, Fm=Funneliformis mosseae).
Data variate	Inoculation treatment	Genotype treatment	Interaction effect
Transformed Pt count	<0.003	<0.001	<0.001
Transformed % root length Fm colonised	0.523	0.775	0.973
Plant height	≤0.046	<0.001	0.233
Plant growth stage	0.912	0.16	0.942
Dry root weight	0.412	≤0.045	0.688

## Sheet: Table S4
Table S4 Probabilities of F values from combined analysis of experiments showing the effects of Pratylenchus thornei inoculation (Pt), Funneliformis mosseae inoculation (Fm), mung bean genotype, and their interactions on transformed P. thornei counts (ln(Pt/kg + 1)), transformed percentage root length colonised by F. mosseae (arcsine), plant height, plant growth stage (Lancashire et al. 1991), an…
Source of variation	Transformed Pt count	F. mosseae colonisation (arcsine)	Plant height	Plant growth stage	Dry root weight
Pt	<0.001	0.893	0.461	0.938	0.745
Fm	0.001	<0.001	0.007	0.521	0.799
Genotype	<0.001	0.775	<0.001	0.006	0.045
Pt × Fm	0.001	0.914	0.86	0.773	0.113
Pt × Genotype	<0.001	0.862	0.732	0.453	0.286
Fm × Genotype	0.133	0.802	0.02	0.885	0.757
Pt × Fm × Genotype	0.133	0.879	0.703	0.948	0.728

## Sheet: Table S5
Table S5 Average means with standard error of difference (s.e.d) from combined analysis of experiments transformed P. thornei count (ln (Pt/kg)+1), transformed % root length F. mosseae (Fm) colonisation (arcsine), plant height, dry root weight, and plant growth stage (Lancashire et al. 1991) for 12 mung bean genotypes (Pt=Pratylenchus thornei, Fm=Funneliformis mosseae).Different letters next to e…
Genotype	Transformed Pt count		BTM P. thornei count	Transformed % root length Fm colonised	BTM % root length F. mosseae colonisation	Plant Height (cm)		Plant growth stage	Dry root weight (g)
AGG324812	9.5	abc	13359	0.51	67	136.3	f	7.7	7.4	b
AGG326876	10.3	d	29732	0.53	70	112.5	e	8	5.3	ab
AusTRC324277	10	cd	22025	0.53	70	109.8	de	7.7	5.4	ab
Berken	9.58	abc	14471	0.53	70	92.6	abc	8	2.8	a
Celera II-AU	9.5	abc	13359	0.53	70	105	cde	8.1	5	ab
Crystal	8.9	a	7331	0.54	72	84.5	ab	7.9	5.4	ab
Jade-AU	10.3	d	29732	0.55	73	95.8	abcd	8	4	a
M07209	8.9	a	7331	0.51	67	93.3	abc	7.7	4.1	a
Moong	9.9	bcd	19929	0.55	73	115.5	e	7.3	6.9	b
Onyx-AU	9.8	bcd	18033	0.54	72	96.9	bcd	7.9	4.1	a
Opal	8.9	a	7331	0.53	70	80.8	a	7.8	4.1	a
Satin II	9.2	ab	9896	0.51	67	92.3	abc	8	4	a
s.e.d.	0.2			0.01		7.9		0.41	1.4
